# Supplementary material for: HOPX hypermethylation promotes metastasis via activating SNAIL transcription in nasopharyngeal carcinoma
Source: Nat Commun. 2017 Feb 1;8:14053. doi: 10.1038/ncomms14053 (PMC5296651; doi:10.1038/ncomms14053)
Supplement: Supplementary Data 1 — The HOPX-interacting proteins were identified using mass spectrometry in SUNE1 cells with stable HOPX overexpression. [file ncomms14053-s2.xlsx]

## Sheet: HOPX vs IgG
Supplementary Data 1. The HOPX-interacting proteins were identified using mass spectrometry in SUNE1 cells with stable HOPX overexpression. Anti-IgG or anti-HOPX antibodies were performed for IP. Anti-IgG antibody was considered as a control. Genes were ranked by score.
Quantitation overview (418 proteins)
PF Number	Accession	Score	Mass	Matches	Sequences	emPAI	Protein description
1.1	GRP75_HUMAN	3072	73920	115 (90)	52 (40)	9.44	Stress-70 protein, mitochondrial OS=Homo sapiens GN=HSPA9 PE=1 SV=2
3.4	TBB2A_HUMAN	2078	50274	87 (74)	20 (18)	4.55	Tubulin beta-2A chain OS=Homo sapiens GN=TUBB2A PE=1 SV=1
1.5	HSP76_HUMAN	782	71440	30 (23)	15 (11)	0.88	Heat shock 70 kDa protein 6 OS=Homo sapiens GN=HSPA6 PE=1 SV=2
5.7	K1C17_HUMAN	281	48361	21 (11)	16 (10)	0.93	Keratin, type I cytoskeletal 17 OS=Homo sapiens GN=KRT17 PE=1 SV=2
2.11	KRT85_HUMAN	251	57306	15 (8)	7 (4)	0.32	Keratin, type II cuticular Hb5 OS=Homo sapiens GN=KRT85 PE=1 SV=1
11.2	MYH14_HUMAN	244	228889	50 (6)	40 (5)	0.07	Myosin-14 OS=Homo sapiens GN=MYH14 PE=1 SV=1
44.2	HS90A_HUMAN	169	85006	17 (7)	16 (6)	0.3	Heat shock protein HSP 90-alpha OS=Homo sapiens GN=HSP90AA1 PE=1 SV=5
99	DREB_HUMAN	122	71842	9 (3)	8 (3)	0.14	Drebrin OS=Homo sapiens GN=DBN1 PE=1 SV=4
102.1	LYN_HUMAN	119	58993	10 (5)	10 (5)	0.31	Tyrosine-protein kinase Lyn OS=Homo sapiens GN=LYN PE=1 SV=3
105	MYL6_HUMAN	107	17090	6 (4)	6 (4)	1.06	Myosin light polypeptide 6 OS=Homo sapiens GN=MYL6 PE=1 SV=2
60.2	IGHG2_HUMAN	105	36505	14 (8)	7 (4)	0.54	Ig gamma-2 chain C region OS=Homo sapiens GN=IGHG2 PE=1 SV=2
119	TPM3L_HUMAN	92	26595	4 (1)	4 (1)	0.13	Putative tropomyosin alpha-3 chain-like protein OS=Homo sapiens PE=5 SV=2
122	CALD1_HUMAN	89	93251	16 (2)	16 (2)	0.07	Caldesmon OS=Homo sapiens GN=CALD1 PE=1 SV=2
2.13	K2C78_HUMAN	82	57629	13 (5)	7 (4)	0.25	Keratin, type II cytoskeletal 78 OS=Homo sapiens GN=KRT78 PE=1 SV=2
130	YMEL1_HUMAN	82	86686	3 (1)	3 (1)	0.04	ATP-dependent metalloprotease YME1L1 OS=Homo sapiens GN=YME1L1 PE=1 SV=2
131	YTHD2_HUMAN	82	62467	6 (2)	5 (2)	0.11	YTH domain family protein 2 OS=Homo sapiens GN=YTHDF2 PE=1 SV=2
5.9	K1C12_HUMAN	74	53592	5 (3)	4 (3)	0.2	Keratin, type I cytoskeletal 12 OS=Homo sapiens GN=KRT12 PE=1 SV=1
138	EI2BD_HUMAN	73	58035	6 (2)	6 (2)	0.12	Translation initiation factor eIF-2B subunit delta OS=Homo sapiens GN=EIF2B4 PE=1 SV=2
139	TPM3_HUMAN	71	32856	10 (3)	8 (3)	0.33	Tropomyosin alpha-3 chain OS=Homo sapiens GN=TPM3 PE=1 SV=1
2.14	GRWD1_HUMAN	69	49787	5 (3)	5 (3)	0.21	Glutamate-rich WD repeat-containing protein 1 OS=Homo sapiens GN=GRWD1 PE=1 SV=1
43.2	ACSL4_HUMAN	69	80220	10 (4)	10 (4)	0.17	Long-chain-fatty-acid--CoA ligase 4 OS=Homo sapiens GN=ACSL4 PE=1 SV=2
143	SF3A3_HUMAN	68	59154	6 (2)	6 (2)	0.11	Splicing factor 3A subunit 3 OS=Homo sapiens GN=SF3A3 PE=1 SV=1
144	ANX11_HUMAN	67	54697	5 (3)	5 (3)	0.19	Annexin A11 OS=Homo sapiens GN=ANXA11 PE=1 SV=1
146	NUP85_HUMAN	67	75826	7 (1)	6 (1)	0.04	Nuclear pore complex protein Nup85 OS=Homo sapiens GN=NUP85 PE=1 SV=1
148	ZC3HF_HUMAN	66	48972	10 (1)	8 (1)	0.07	Zinc finger CCCH domain-containing protein 15 OS=Homo sapiens GN=ZC3H15 PE=1 SV=1
153	FAF2_HUMAN	64	52933	6 (3)	5 (3)	0.2	FAS-associated factor 2 OS=Homo sapiens GN=FAF2 PE=1 SV=2
157	STT3B_HUMAN	63	94241	6 (2)	5 (2)	0.07	Dolichyl-diphosphooligosaccharide--protein glycosyltransferase subunit STT3B OS=Homo sapiens GN=STT3B PE=1 SV=1
5.1	KT222_HUMAN	59	34308	5 (2)	4 (2)	0.2	Keratin-like protein KRT222 OS=Homo sapiens GN=KRT222 PE=2 SV=1
163	NUP54_HUMAN	59	55515	6 (2)	5 (2)	0.12	Nucleoporin p54 OS=Homo sapiens GN=NUP54 PE=1 SV=2
165	SAC1_HUMAN	57	67437	8 (3)	7 (3)	0.15	Phosphatidylinositide phosphatase SAC1 OS=Homo sapiens GN=SACM1L PE=1 SV=2
167	ABCE1_HUMAN	57	68240	8 (3)	6 (3)	0.15	ATP-binding cassette sub-family E member 1 OS=Homo sapiens GN=ABCE1 PE=1 SV=1
168.1	FLNA_HUMAN	57	283301	16 (3)	12 (3)	0.03	Filamin-A OS=Homo sapiens GN=FLNA PE=1 SV=4
169	CDC23_HUMAN	57	69588	4 (2)	4 (2)	0.1	Cell division cycle protein 23 homolog OS=Homo sapiens GN=CDC23 PE=1 SV=3
170	CCD47_HUMAN	57	56123	5 (3)	4 (3)	0.19	Coiled-coil domain-containing protein 47 OS=Homo sapiens GN=CCDC47 PE=1 SV=1
171	NOP58_HUMAN	56	60054	7 (2)	6 (2)	0.11	Nucleolar protein 58 OS=Homo sapiens GN=NOP58 PE=1 SV=1
174	CCNB1_HUMAN	55	48591	4 (1)	4 (1)	0.07	G2/mitotic-specific cyclin-B1 OS=Homo sapiens GN=CCNB1 PE=1 SV=1
180	STXB3_HUMAN	51	68633	8 (2)	7 (2)	0.1	Syntaxin-binding protein 3 OS=Homo sapiens GN=STXBP3 PE=1 SV=2
187	CLP1L_HUMAN	48	62531	4 (2)	4 (2)	0.11	Cleft lip and palate transmembrane protein 1-like protein OS=Homo sapiens GN=CLPTM1L PE=1 SV=1
188	EF1G_HUMAN	47	50429	5 (1)	5 (1)	0.07	Elongation factor 1-gamma OS=Homo sapiens GN=EEF1G PE=1 SV=3
191	PDIA4_HUMAN	47	73229	10 (1)	8 (1)	0.04	Protein disulfide-isomerase A4 OS=Homo sapiens GN=PDIA4 PE=1 SV=2
192	GALT7_HUMAN	47	76025	4 (1)	4 (1)	0.04	N-acetylgalactosaminyltransferase 7 OS=Homo sapiens GN=GALNT7 PE=1 SV=1
198	G6PD_HUMAN	46	59675	8 (3)	8 (3)	0.17	Glucose-6-phosphate 1-dehydrogenase OS=Homo sapiens GN=G6PD PE=1 SV=4
201	S38A2_HUMAN	45	56332	3 (1)	2 (1)	0.06	Sodium-coupled neutral amino acid transporter 2 OS=Homo sapiens GN=SLC38A2 PE=1 SV=2
202	PKP3_HUMAN	44	87485	8 (2)	8 (2)	0.08	Plakophilin-3 OS=Homo sapiens GN=PKP3 PE=1 SV=1
205	S38A1_HUMAN	44	54639	3 (1)	3 (1)	0.06	Sodium-coupled neutral amino acid transporter 1 OS=Homo sapiens GN=SLC38A1 PE=1 SV=1
168.2	FLNB_HUMAN	42	280188	18 (2)	13 (2)	0.02	Filamin-B OS=Homo sapiens GN=FLNB PE=1 SV=1
211	EFHD2_HUMAN	42	26794	6 (3)	5 (2)	0.26	EF-hand domain-containing protein D2 OS=Homo sapiens GN=EFHD2 PE=1 SV=1
213	TRXR1_HUMAN	41	71832	6 (1)	4 (1)	0.05	Thioredoxin reductase 1, cytoplasmic OS=Homo sapiens GN=TXNRD1 PE=1 SV=3
214	AL1A2_HUMAN	41	57144	4 (1)	4 (1)	0.06	Retinal dehydrogenase 2 OS=Homo sapiens GN=ALDH1A2 PE=1 SV=3
216	HP1B3_HUMAN	41	61454	5 (1)	5 (1)	0.05	Heterochromatin protein 1-binding protein 3 OS=Homo sapiens GN=HP1BP3 PE=1 SV=1
217	NUP62_HUMAN	41	53394	4 (1)	2 (1)	0.06	Nuclear pore glycoprotein p62 OS=Homo sapiens GN=NUP62 PE=1 SV=3
218	XP32_HUMAN	41	28557	1 (1)	1 (1)	0.12	Skin-specific protein 32 OS=Homo sapiens GN=XP32 PE=1 SV=1
220	NELFD_HUMAN	40	66832	5 (1)	3 (1)	0.05	Negative elongation factor C/D OS=Homo sapiens GN=TH1L PE=1 SV=2
221	ABCG2_HUMAN	40	72952	4 (1)	4 (1)	0.05	ATP-binding cassette sub-family G member 2 OS=Homo sapiens GN=ABCG2 PE=1 SV=3
223	MMP24_HUMAN	40	73641	7 (2)	5 (1)	0.04	Matrix metalloproteinase-24 OS=Homo sapiens GN=MMP24 PE=1 SV=1
224	CPNE4_HUMAN	39	63210	4 (1)	4 (1)	0.05	Copine-4 OS=Homo sapiens GN=CPNE4 PE=2 SV=1
227	RL11_HUMAN	39	20468	3 (1)	2 (1)	0.16	60S ribosomal protein L11 OS=Homo sapiens GN=RPL11 PE=1 SV=2
33.2	PTBP2_HUMAN	38	57569	6 (3)	5 (3)	0.18	Polypyrimidine tract-binding protein 2 OS=Homo sapiens GN=PTBP2 PE=1 SV=1
102.2	FYN_HUMAN	38	61237	3 (2)	3 (2)	0.11	Tyrosine-protein kinase Fyn OS=Homo sapiens GN=FYN PE=1 SV=3
232	OXSR1_HUMAN	37	58271	6 (2)	6 (2)	0.12	Serine/threonine-protein kinase OSR1 OS=Homo sapiens GN=OXSR1 PE=1 SV=1
237	ANXA2_HUMAN	33	38808	2 (1)	2 (1)	0.09	Annexin A2 OS=Homo sapiens GN=ANXA2 PE=1 SV=2
238	GTR1_HUMAN	33	54391	4 (3)	4 (3)	0.19	Solute carrier family 2, facilitated glucose transporter member 1 OS=Homo sapiens GN=SLC2A1 PE=1 SV=2
239	RHG22_HUMAN	33	77301	6 (1)	6 (1)	0.04	Rho GTPase-activating protein 22 OS=Homo sapiens GN=ARHGAP22 PE=1 SV=1
242	GT251_HUMAN	32	71933	8 (1)	8 (1)	0.05	Procollagen galactosyltransferase 1 OS=Homo sapiens GN=GLT25D1 PE=1 SV=1
243	UBP32_HUMAN	32	183821	15 (1)	11 (1)	0.02	Ubiquitin carboxyl-terminal hydrolase 32 OS=Homo sapiens GN=USP32 PE=1 SV=1
244	GPDM_HUMAN	32	81315	7 (3)	6 (3)	0.13	Glycerol-3-phosphate dehydrogenase, mitochondrial OS=Homo sapiens GN=GPD2 PE=1 SV=3
245	FUMH_HUMAN	32	54773	2 (1)	2 (1)	0.06	Fumarate hydratase, mitochondrial OS=Homo sapiens GN=FH PE=1 SV=3
246	MA7D3_HUMAN	32	98710	13 (1)	12 (1)	0.03	MAP7 domain-containing protein 3 OS=Homo sapiens GN=MAP7D3 PE=1 SV=2
247	SRF_HUMAN	32	51618	5 (1)	3 (1)	0.06	Serum response factor OS=Homo sapiens GN=SRF PE=1 SV=1
248	ELL2_HUMAN	32	72736	6 (1)	5 (1)	0.05	RNA polymerase II elongation factor ELL2 OS=Homo sapiens GN=ELL2 PE=1 SV=2
249	LYPD3_HUMAN	31	37031	1 (1)	1 (1)	0.09	Ly6/PLAUR domain-containing protein 3 OS=Homo sapiens GN=LYPD3 PE=1 SV=2
250	CCD25_HUMAN	31	24634	5 (1)	3 (1)	0.14	Coiled-coil domain-containing protein 25 OS=Homo sapiens GN=CCDC25 PE=1 SV=2
252	RU17_HUMAN	31	51583	7 (1)	5 (1)	0.06	U1 small nuclear ribonucleoprotein 70 kDa OS=Homo sapiens GN=SNRNP70 PE=1 SV=2
254	SCEL_HUMAN	30	78018	9 (1)	8 (1)	0.04	Sciellin OS=Homo sapiens GN=SCEL PE=1 SV=2
257	RIC8A_HUMAN	30	60088	3 (1)	3 (1)	0.05	Synembryn-A OS=Homo sapiens GN=RIC8A PE=1 SV=2
259	APC7_HUMAN	30	63720	7 (1)	6 (1)	0.05	Anaphase-promoting complex subunit 7 OS=Homo sapiens GN=ANAPC7 PE=1 SV=3
260	HNRH1_HUMAN	30	49484	2 (1)	2 (1)	0.07	Heterogeneous nuclear ribonucleoprotein H OS=Homo sapiens GN=HNRNPH1 PE=1 SV=4
262	ATRX_HUMAN	29	284801	16 (1)	12 (1)	0.01	Transcriptional regulator ATRX OS=Homo sapiens GN=ATRX PE=1 SV=4
263	MRCKB_HUMAN	29	196189	18 (1)	17 (1)	0.02	Serine/threonine-protein kinase MRCK beta OS=Homo sapiens GN=CDC42BPB PE=1 SV=2
264	GNL3_HUMAN	29	62468	1 (1)	1 (1)	0.05	Guanine nucleotide-binding protein-like 3 OS=Homo sapiens GN=GNL3 PE=1 SV=2
265	IF4B_HUMAN	29	69167	4 (1)	4 (1)	0.05	Eukaryotic translation initiation factor 4B OS=Homo sapiens GN=EIF4B PE=1 SV=2
266	SYGP1_HUMAN	29	149160	9 (1)	6 (1)	0.02	Ras GTPase-activating protein SynGAP OS=Homo sapiens GN=SYNGAP1 PE=1 SV=4
267	ATLA2_HUMAN	28	66814	3 (1)	2 (1)	0.05	Atlastin-2 OS=Homo sapiens GN=ATL2 PE=1 SV=2
268	BAIP2_HUMAN	28	61115	7 (1)	6 (1)	0.05	Brain-specific angiogenesis inhibitor 1-associated protein 2 OS=Homo sapiens GN=BAIAP2 PE=1 SV=1
271	AHNK_HUMAN	28	629213	41 (1)	40 (1)	0.01	Neuroblast differentiation-associated protein AHNAK OS=Homo sapiens GN=AHNAK PE=1 SV=2
272	ESCO2_HUMAN	28	69233	9 (1)	8 (1)	0.05	N-acetyltransferase ESCO2 OS=Homo sapiens GN=ESCO2 PE=1 SV=1
273	RPP40_HUMAN	28	42434	2 (1)	1 (1)	0.08	Ribonuclease P protein subunit p40 OS=Homo sapiens GN=RPP40 PE=1 SV=3
276	BGLR_HUMAN	27	75027	2 (1)	2 (1)	0.04	Beta-glucuronidase OS=Homo sapiens GN=GUSB PE=1 SV=2
278	DDX6_HUMAN	27	54781	5 (1)	5 (1)	0.06	Probable ATP-dependent RNA helicase DDX6 OS=Homo sapiens GN=DDX6 PE=1 SV=2
279	ULK4_HUMAN	27	143948	5 (1)	5 (1)	0.02	Serine/threonine-protein kinase ULK4 OS=Homo sapiens GN=ULK4 PE=2 SV=2
280	SMRD2_HUMAN	27	52674	3 (1)	3 (1)	0.06	SWI/SNF-related matrix-associated actin-dependent regulator of chromatin subfamily D member 2 OS=Homo sapiens GN=SMARCD2 PE=1 SV=2
281	HUS1B_HUMAN	27	31353	3 (1)	3 (1)	0.11	Checkpoint protein HUS1B OS=Homo sapiens GN=HUS1B PE=1 SV=1
282	E41L1_HUMAN	27	99012	2 (2)	1 (1)	0.03	Band 4.1-like protein 1 OS=Homo sapiens GN=EPB41L1 PE=1 SV=2
284	RADIL_HUMAN	26	118663	5 (1)	5 (1)	0.03	Ras-associating and dilute domain-containing protein OS=Homo sapiens GN=RADIL PE=1 SV=4
285	P4R3A_HUMAN	26	95935	5 (1)	5 (1)	0.03	Serine/threonine-protein phosphatase 4 regulatory subunit 3A OS=Homo sapiens GN=SMEK1 PE=1 SV=1
286	TPX2_HUMAN	26	86227	7 (1)	7 (1)	0.04	Targeting protein for Xklp2 OS=Homo sapiens GN=TPX2 PE=1 SV=2
288	CD79B_HUMAN	26	26316	3 (1)	1 (1)	0.13	B-cell antigen receptor complex-associated protein beta chain OS=Homo sapiens GN=CD79B PE=1 SV=1
290	CTTB2_HUMAN	26	183332	18 (1)	14 (1)	0.02	Cortactin-binding protein 2 OS=Homo sapiens GN=CTTNBP2 PE=1 SV=1
292	TULP1_HUMAN	26	60801	8 (1)	8 (1)	0.05	Tubby-related protein 1 OS=Homo sapiens GN=TULP1 PE=1 SV=3
293	PGRP2_HUMAN	26	62748	8 (2)	4 (1)	0.05	N-acetylmuramoyl-L-alanine amidase OS=Homo sapiens GN=PGLYRP2 PE=1 SV=1
294	NUPL1_HUMAN	26	60974	3 (1)	3 (1)	0.05	Nucleoporin p58/p45 OS=Homo sapiens GN=NUPL1 PE=1 SV=1
295	CI093_HUMAN	25	154083	4 (1)	4 (1)	0.02	Uncharacterized protein C9orf93 OS=Homo sapiens GN=C9orf93 PE=2 SV=1
296	SYWC_HUMAN	25	53474	5 (1)	3 (1)	0.06	Tryptophanyl-tRNA synthetase, cytoplasmic OS=Homo sapiens GN=WARS PE=1 SV=2
297	UBE2H_HUMAN	25	20699	4 (1)	2 (1)	0.16	Ubiquitin-conjugating enzyme E2 H OS=Homo sapiens GN=UBE2H PE=1 SV=1
298	EIF3B_HUMAN	25	92823	4 (1)	4 (1)	0.04	Eukaryotic translation initiation factor 3 subunit B OS=Homo sapiens GN=EIF3B PE=1 SV=3
299	BTBDB_HUMAN	25	122574	8 (1)	8 (1)	0.03	Ankyrin repeat and BTB/POZ domain-containing protein BTBD11 OS=Homo sapiens GN=BTBD11 PE=2 SV=3
300	SFRS6_HUMAN	25	39677	5 (1)	5 (1)	0.08	Splicing factor, arginine/serine-rich 6 OS=Homo sapiens GN=SFRS6 PE=1 SV=2
301	SAE1_HUMAN	25	38882	8 (1)	6 (1)	0.09	SUMO-activating enzyme subunit 1 OS=Homo sapiens GN=SAE1 PE=1 SV=1
302	DD19A_HUMAN	25	54397	15 (1)	11 (1)	0.06	ATP-dependent RNA helicase DDX19A OS=Homo sapiens GN=DDX19A PE=1 SV=1
303	DNA2L_HUMAN	25	122048	12 (1)	9 (1)	0.03	DNA2-like helicase OS=Homo sapiens GN=DNA2 PE=1 SV=3
304	PCLO_HUMAN	25	568304	34 (2)	29 (2)	0.01	Protein piccolo OS=Homo sapiens GN=PCLO PE=1 SV=3
305	MYO6_HUMAN	24	150965	21 (1)	15 (1)	0.02	Myosin-VI OS=Homo sapiens GN=MYO6 PE=1 SV=4
307	SAMH1_HUMAN	24	72896	3 (1)	3 (1)	0.05	SAM domain and HD domain-containing protein 1 OS=Homo sapiens GN=SAMHD1 PE=1 SV=2
308	IF2B2_HUMAN	24	66195	3 (1)	3 (1)	0.05	Insulin-like growth factor 2 mRNA-binding protein 2 OS=Homo sapiens GN=IGF2BP2 PE=1 SV=2
309	SAM11_HUMAN	24	73347	5 (1)	4 (1)	0.04	Sterile alpha motif domain-containing protein 11 OS=Homo sapiens GN=SAMD11 PE=2 SV=3
310	IF2B1_HUMAN	24	63759	5 (1)	5 (1)	0.05	Insulin-like growth factor 2 mRNA-binding protein 1 OS=Homo sapiens GN=IGF2BP1 PE=1 SV=1
311	HDAC2_HUMAN	23	55899	5 (2)	5 (2)	0.12	Histone deacetylase 2 OS=Homo sapiens GN=HDAC2 PE=1 SV=2
313	SEP13_HUMAN	23	33415	1 (1)	1 (1)	0.1	Septin-13 OS=Homo sapiens GN=SEPT13 PE=2 SV=2
314	CV028_HUMAN	23	55688	6 (1)	6 (1)	0.06	UPF0027 protein C22orf28 OS=Homo sapiens GN=C22orf28 PE=1 SV=1
315	SIVA_HUMAN	23	19594	2 (1)	1 (1)	0.17	Apoptosis regulatory protein Siva OS=Homo sapiens GN=SIVA1 PE=1 SV=2
317	UNC80_HUMAN	22	367152	11 (1)	10 (1)	0.01	Protein unc-80 homolog OS=Homo sapiens GN=UNC80 PE=2 SV=2
318	SYSC_HUMAN	22	59253	3 (1)	3 (1)	0.06	Seryl-tRNA synthetase, cytoplasmic OS=Homo sapiens GN=SARS PE=1 SV=3
319	ATAD2_HUMAN	22	159825	18 (1)	14 (1)	0.02	ATPase family AAA domain-containing protein 2 OS=Homo sapiens GN=ATAD2 PE=1 SV=1
320	NMD3_HUMAN	22	58763	9 (1)	5 (1)	0.06	60S ribosomal export protein NMD3 OS=Homo sapiens GN=NMD3 PE=1 SV=1
321	GRDN_HUMAN	22	216593	21 (1)	16 (1)	0.02	Girdin OS=Homo sapiens GN=CCDC88A PE=1 SV=2
323	MYO9A_HUMAN	22	294989	19 (1)	16 (1)	0.01	Myosin-IXa OS=Homo sapiens GN=MYO9A PE=1 SV=1
324	VTI1B_HUMAN	22	26672	5 (1)	4 (1)	0.13	Vesicle transport through interaction with t-SNAREs homolog 1B OS=Homo sapiens GN=VTI1B PE=1 SV=3
325	ZCH18_HUMAN	22	106544	23 (1)	14 (1)	0.03	Zinc finger CCCH domain-containing protein 18 OS=Homo sapiens GN=ZC3H18 PE=1 SV=2
326	ZN678_HUMAN	22	63766	3 (1)	3 (1)	0.05	Zinc finger protein 678 OS=Homo sapiens GN=ZNF678 PE=2 SV=1
327	PAX7_HUMAN	21	57317	3 (1)	2 (1)	0.06	Paired box protein Pax-7 OS=Homo sapiens GN=PAX7 PE=1 SV=3
329	CO027_HUMAN	21	58806	3 (1)	3 (1)	0.06	Transmembrane protein C15orf27 OS=Homo sapiens GN=C15orf27 PE=2 SV=2
330	NIPA4_HUMAN	21	50538	5 (1)	5 (1)	0.07	Magnesium transporter NIPA4 OS=Homo sapiens GN=NIPAL4 PE=1 SV=3
331	TTL12_HUMAN	21	75154	3 (1)	3 (1)	0.04	Tubulin--tyrosine ligase-like protein 12 OS=Homo sapiens GN=TTLL12 PE=1 SV=2
332	DJC11_HUMAN	21	63524	3 (1)	3 (1)	0.05	DnaJ homolog subfamily C member 11 OS=Homo sapiens GN=DNAJC11 PE=1 SV=2
333	SNIP1_HUMAN	20	45807	9 (1)	6 (1)	0.07	Smad nuclear-interacting protein 1 OS=Homo sapiens GN=SNIP1 PE=1 SV=1
334	ABCB5_HUMAN	20	90173	8 (1)	5 (1)	0.04	ATP-binding cassette sub-family B member 5 OS=Homo sapiens GN=ABCB5 PE=1 SV=2
335	ITLN1_HUMAN	20	35510	1 (1)	1 (1)	0.09	Intelectin-1 OS=Homo sapiens GN=ITLN1 PE=1 SV=1
336	TITIN_HUMAN	20	3843119	196 (1)	179 (1)		Titin OS=Homo sapiens GN=TTN PE=1 SV=2
337	DPOLN_HUMAN	20	101327	5 (1)	5 (1)	0.03	DNA polymerase nu OS=Homo sapiens GN=POLN PE=1 SV=2
338	PRSL1_HUMAN	20	30844	1 (1)	1 (1)	0.11	Serine protease 1-like protein 1 OS=Homo sapiens GN=PRSSL1 PE=2 SV=1
339	MSH5_HUMAN	19	93672	9 (1)	4 (1)	0.03	MutS protein homolog 5 OS=Homo sapiens GN=MSH5 PE=1 SV=1
340	FA13B_HUMAN	19	105162	3 (1)	3 (1)	0.03	Protein FAM13B OS=Homo sapiens GN=FAM13B PE=2 SV=2
341	DNJC3_HUMAN	19	58000	8 (1)	6 (1)	0.06	DnaJ homolog subfamily C member 3 OS=Homo sapiens GN=DNAJC3 PE=1 SV=1
342	BPAEA_HUMAN	19	593763	39 (1)	33 (1)	0.01	Bullous pemphigoid antigen 1, isoforms 6/9/10 OS=Homo sapiens GN=DST PE=1 SV=3
343	MYPC1_HUMAN	19	129240	15 (1)	9 (1)	0.03	Myosin-binding protein C, slow-type OS=Homo sapiens GN=MYBPC1 PE=1 SV=2
345	OR1J4_HUMAN	18	35450	1 (1)	1 (1)	0.09	Olfactory receptor 1J4 OS=Homo sapiens GN=OR1J4 PE=2 SV=1
346	SMC3_HUMAN	18	141853	15 (1)	14 (1)	0.02	Structural maintenance of chromosomes protein 3 OS=Homo sapiens GN=SMC3 PE=1 SV=2
347	BEX5_HUMAN	18	12651	8 (1)	3 (1)	0.27	Protein BEX5 OS=Homo sapiens GN=BEX5 PE=2 SV=1
348	H2B1B_HUMAN	18	13942	4 (1)	4 (1)	0.24	Histone H2B type 1-B OS=Homo sapiens GN=HIST1H2BB PE=1 SV=2
349	MINT_HUMAN	18	403030	20 (1)	15 (1)	0.01	Msx2-interacting protein OS=Homo sapiens GN=SPEN PE=1 SV=1
350	MILK1_HUMAN	18	94352	5 (1)	4 (1)	0.03	MICAL-like protein 1 OS=Homo sapiens GN=MICALL1 PE=1 SV=2
351	WDR81_HUMAN	18	96301	5 (1)	3 (1)	0.03	WD repeat-containing protein 81 OS=Homo sapiens GN=WDR81 PE=2 SV=1
352	PSMD4_HUMAN	18	40939	4 (1)	3 (1)	0.08	26S proteasome non-ATPase regulatory subunit 4 OS=Homo sapiens GN=PSMD4 PE=1 SV=1
353	ANR28_HUMAN	17	118237	6 (1)	5 (1)	0.03	Serine/threonine-protein phosphatase 6 regulatory ankyrin repeat subunit A OS=Homo sapiens GN=ANKRD28 PE=1 SV=4
354	JAML1_HUMAN	17	44938	1 (1)	1 (1)	0.07	Junctional adhesion molecule-like OS=Homo sapiens GN=AMICA1 PE=1 SV=1
355	CDK7_HUMAN	17	39299	2 (1)	2 (1)	0.08	Cell division protein kinase 7 OS=Homo sapiens GN=CDK7 PE=1 SV=1
356	AT2A1_HUMAN	17	111550	13 (1)	9 (1)	0.03	Sarcoplasmic/endoplasmic reticulum calcium ATPase 1 OS=Homo sapiens GN=ATP2A1 PE=1 SV=1
357	YO027_HUMAN	17	18137	10 (1)	2 (1)	0.19	Putative uncharacterized protein FLJ45275, mitochondrial OS=Homo sapiens PE=5 SV=1
358	KAD2_HUMAN	16	26689	4 (1)	4 (1)	0.13	Adenylate kinase 2, mitochondrial OS=Homo sapiens GN=AK2 PE=1 SV=2
359	NFIX_HUMAN	16	55577	3 (1)	3 (1)	0.06	Nuclear factor 1 X-type OS=Homo sapiens GN=NFIX PE=1 SV=2
361	AKAP6_HUMAN	16	259183	13 (1)	11 (1)	0.01	A-kinase anchor protein 6 OS=Homo sapiens GN=AKAP6 PE=1 SV=3
364	S2611_HUMAN	14	65941	5 (1)	4 (1)	0.05	Sodium-independent sulfate anion transporter OS=Homo sapiens GN=SLC26A11 PE=2 SV=2
365	RAB43_HUMAN	14	23553	2 (1)	2 (1)	0.14	Ras-related protein Rab-43 OS=Homo sapiens GN=RAB43 PE=1 SV=1
366	MYO9B_HUMAN	13	245060	21 (1)	20 (1)	0.01	Myosin-IXb OS=Homo sapiens GN=MYO9B PE=1 SV=2
